# Supplementary material for: Comparative Metabolomic Study of Drosophila Species with Different Lifespans
Source: Int J Mol Sci. 2021 Nov 28;22(23):12873. doi: 10.3390/ijms222312873 (PMC8657752; doi:10.3390/ijms222312873)
Supplement: Supplementary file 1 [file ijms-22-12873-s001.zip]

Archive with 1 entries (1 files):
- ijms-1452981-supplementary.pdf
